# Supplementary material for: Formula diet driven microbiota shifts tryptophan metabolism from serotonin to tryptamine in neonatal porcine colon﻿
Source: Microbiome. 2017 Jul 14;5:77. doi: 10.1186/s40168-017-0297-z (PMC5513086; doi:10.1186/s40168-017-0297-z)
Supplement: Additional file 1: — Formula diet alters tryptophan metabolism. (ZIP 709 kb) [file 40168_2017_297_MOESM1_ESM.zip]

Archive with 5 entries (5 files):
- Suplementary Figure S1.pdf
- Suplementary Figure S2.pdf
- Suplementary Figure S3.pdf
- Suplementary Figure S4.pdf
- Supplemental file revised final.docx
